# Supplementary material for: Community differentiation of bacterioplankton in the epipelagic layer in the South China Sea
Source: Ecol Evol. 2018 Apr 19;8(10):4932–48. doi: 10.1002/ece3.4064 (PMC5980402; doi:10.1002/ece3.4064)
Supplement: Supplementary file 7 [file ECE3-8-4932-s007.xlsx]

## Sheet: abundant OTUs
Dataset 1
abundant OTUs (exceeding 1% of total sequences in at least two samples)
Group	Otu00001	Otu00002	Otu00003	Otu00004	Otu00005	Otu00006	Otu00007	Otu00008	Otu00009	Otu00010	Otu00011	Otu00012	Otu00013	Otu00014	Otu00015	Otu00016	Otu00017	Otu00018	Otu00019	Otu00020	Otu00021	Otu00022	Otu00023	Otu00024	Otu00026	Otu00027	Otu00028	Otu00030	Otu00031	Otu00032	Otu00034	Otu00035	Otu00036	Otu00044	Otu00045	Otu00048
A1	35.55	27.82	0.13	8.44	0.01	2.51	0	2.24	0.04	0.11	0	0.7	0.92	0.19	0.08	0.58	1.1	1.07	0	0.01	0.01	0	0	0.35	0.04	0.01	0.23	0	0.04	0.04	0	0	0.01	0.03	0	0.01
A2	30.11	40.54	0.01	8.61	0	2.21	0	2.03	0.14	0.12	0	0.59	0.73	0.08	0.06	0.42	1.16	0.8	0.02	0	0	0	0	0.26	0.15	0	0.33	0	0.04	0.08	0	0	0	0	0	0
A3	34.19	36.19	0.01	9.17	0	2.63	0.04	2.48	0	0.02	0.01	0.95	0.98	0.11	0	0.62	0.94	0.98	0	0	0	0	0	0.15	0.06	0	0.06	0	0	0.01	0	0	0	0	0	0
A4	34.09	37.19	0.01	7.97	0	2.19	0	2.84	0	0.06	0.01	0.73	1.17	0.17	0	0.63	0.85	1.04	0	0.01	0	0.01	0	0.05	0.04	0	0.11	0	0	0.02	0	0	0	0	0	0
A5	21.31	50.86	0.01	6.47	0	2.39	0.04	1.81	0.62	0.27	0	0.79	0.45	0.09	0.32	0.74	0.68	0.73	0.02	0	0	0	0	0.18	0.23	0	0.17	0	0.15	0.23	0	0	0	0.03	0	0
A6	24.72	47.67	0	7.26	0.01	2.94	0	2.52	0	0.04	0.04	0.98	0.73	0.04	0	0.71	1.14	1.35	0.02	0	0	0	0	0.06	0.1	0	0.02	0	0	0	0	0	0	0.01	0	0
A7	29.38	44.01	0	9.03	0.01	2.34	0	2.39	0	0.02	0	0.71	1.06	0.12	0	0.25	1.31	1.24	0	0	0	0.01	0	0.03	0.01	0	0.02	0	0.01	0.01	0	0	0	0	0	0
A8	27.42	41.13	0.01	8.05	0	2.1	0	2.59	1.4	0.14	0	0.74	0.9	0.03	0.1	1.53	1.09	0.93	0	0	0.01	0	0	0.18	0.2	0	0.27	0	0.18	0.16	0	0	0	0.09	0	0
A9	26.55	44.99	0.04	8.73	0	1.95	0.19	3.15	0	0.01	0.04	0.75	1.18	0.11	0	0.7	1.11	0.92	0.16	0	0.01	0.01	0	0.02	0.06	0	0.03	0	0	0	0	0	0	0	0	0
A10	28.09	34.09	0	7.15	0	2.25	3.91	2.53	0	0.01	3.81	0.94	0.87	0.06	0	0.74	1.05	1.18	0.53	0	0.42	0.01	0	0.12	0.19	0	0.08	0	0.01	0.99	0	0	0	0	0	0
A11	28.92	42.88	0	7.52	0	2.23	0.33	2.59	0	0	0	0.77	0.6	0.14	0	0.59	1.14	1.25	0.01	0	0.05	0.01	0	0.47	0.09	0	0.01	0	0	0.03	0	0	0	0	0	0
B1	43.58	23.77	0.03	9.41	0	2.76	0	2.61	0.08	0.2	0	0.92	0.62	0.2	0.01	0.44	1.05	0.9	0.02	0	0	0.02	0	0.05	0.03	0	0.05	0	0.11	0.11	0	0	0	0.03	0	0
B2	28.29	36.84	0.02	7.13	0	6.83	0.04	1.8	0.93	0.3	0	0.43	0.49	0.04	0.18	1	0.56	0.59	0.01	0	0.03	0	0	0.1	0.33	0	0.63	0	0.41	0.01	0	0	0	0.03	0	0.01
B3	26.13	37.59	0.03	6.36	0	5.2	0.2	2.53	0.93	0.77	0.01	0.85	0.45	0.1	0.33	0.92	0.83	0.83	0.16	0	0.02	0	0	0.12	0.88	0	1	0	0.35	0.02	0	0	0	0.02	0	0
B4	30.58	38.02	0.09	8.14	0	2.66	0.03	2.59	0.77	0.53	0	1.18	0.9	0.09	0.08	0.68	0.74	1.14	0.01	0	0	0.02	0	0.02	0.25	0	0.11	0	0.05	0	0	0	0	0.05	0	0
B5	20.54	48.81	0.01	5.63	0	3.27	0.01	2.13	2.65	0.74	0.02	0.92	0.54	0.03	0.31	0.87	0.73	0.91	0.02	0	0	0.04	0	0	0.24	0.01	0.04	0	0.25	0	0	0	0	0.03	0	0
B6	20.79	49.35	0.2	5.75	0.09	3.27	0	1.37	0.74	1.19	0	1.23	1.06	0.53	0.03	1.3	0.62	0.98	0	0	0	0.87	0	0	0.12	0.02	0.01	0.01	0.11	0	0	0.01	0	0	0	0.01
B7	18.2	49.46	0.01	5.41	0	4.36	1.04	2.07	1.2	0.35	0.05	0.62	0.38	0.01	0.32	0.75	0.58	0.83	0.35	0	0	0.03	0	0.03	0.25	0.02	0.15	0	0.13	0.01	0	0	0	0.01	0	0
B8	6.12	22.19	0.05	1.75	0	1.58	1.29	0.35	33.53	8.09	0.09	0.26	0.24	0.13	1.61	1.93	0.21	0.16	0.86	0	0.01	0.03	0	0.03	1.97	0.26	0.35	0.01	1.73	0	0	0	0	0.09	0	0
B9	24.8	14.12	11.68	2.91	2.37	0.44	5.39	0.05	0.18	0.13	3.92	1.9	0.34	1.91	0.5	0.11	0.04	0	2.69	0.14	5.7	0.3	0.31	0.23	0.48	0.16	0.41	0.94	0.16	0.48	0	0.29	0	0.25	0	0.01
B10	20.04	40.89	0.08	4.49	0.03	3.59	1.85	1.39	1	0.41	3.8	0.74	0.89	0.21	0.01	0.91	0.57	0.61	0.68	0	4.67	0.42	0	0.04	0.51	0.03	0.18	0	0.09	0.46	0	0	0	0.01	0	0
B11	21.94	35.06	0.02	6.34	0	5.1	0.16	2.15	3.39	4.89	0.3	0.8	0.53	0.12	0.08	0.85	0.62	0.84	1.53	0	0.19	0.12	0	1.88	0.45	0.02	0.26	0.01	0.23	0.04	0	0	0	0.11	0	0
C1	41.14	10.41	8.36	7.32	1.29	1.91	0.17	0.79	0.13	0.21	0.02	0.6	1.16	2.67	0.39	0.4	0.33	0.18	0.1	0	0.05	2.79	0.21	0.47	0.14	0.14	0.24	1.09	0.12	0	0	0.05	0	0.14	0	0.01
C2	32.78	17.25	11.08	6.41	2.12	1.16	0.01	0.31	0.38	0.19	0.08	1.44	0.95	2.56	0.68	0.1	0.21	0.01	0.09	0	0.02	2.15	0.21	0.5	0.31	0.26	0.7	1.16	0.19	0.12	0	0.05	0	0.19	0	0.03
C3	31.8	21.74	12.35	4.81	1.39	1.05	0.1	0.36	0.16	0.06	0.02	1.54	0.95	2.73	0.32	0.06	0.23	0.01	0.15	0	0.08	0.19	0.24	0.26	0.11	0.14	0.29	1.66	0.14	0.03	0	0.17	0	0.04	0	0
C4	34.47	9.7	3.01	8.99	0.96	2.72	0.04	0.73	0.29	0.21	0.04	1.5	1.53	3.4	0.88	1.32	0.74	0.38	0.04	0.11	0	5.46	0.05	0.13	0.27	0.55	0.17	0.28	0.14	0.03	0	0.04	0	0.08	0	0.01
C5	27.69	15.49	11.52	5.04	4.05	0.64	0.25	0.2	0.11	0.28	0	1.41	0.94	3.16	0.12	0.14	0.27	0.08	0.1	0.38	0.06	0.56	0.47	0.23	0.3	0.31	0.2	0.93	1.23	0.01	0.03	0.38	0.01	0.08	0.06	0.02
C6	25.73	26.5	11.04	3.53	3.5	0.76	0.35	0.18	0.24	0.26	0	2.4	0.62	3.1	0.53	0.28	0.19	0.02	0.3	0.31	0.03	0.64	0.39	0.23	0.27	0.26	0.15	1.17	0.13	0.02	0.04	0.36	0.03	0.1	0.02	0.01
C7	27.99	15.44	9.57	7.22	3.93	1.34	1.48	0.21	1.06	0.46	0.06	1.08	1.04	2.27	0.42	0.18	0.33	0.1	0.18	0.14	0.11	1.75	0.38	0.17	0.26	0.18	0.17	1.07	0.24	0.01	0	0.49	0	0.02	0.08	0
C8	9.93	5.9	9.15	0.8	3.93	0.14	6.78	0	3.23	5.54	0.68	0.35	0.29	0.32	6.13	1.04	0.01	0	1.89	0.7	0.19	0	0.88	1.84	1.98	0.62	0.74	0.4	2.07	0.19	0.57	0.61	0.42	0.91	0.41	0.75
C9	23.95	13.22	10.96	2.24	2.74	0.63	12.21	0.13	0.14	0.1	5.52	1.89	0.49	2.1	0.33	0.08	0.1	0	2.4	0.14	1.25	0.18	0.41	0.26	0.35	0.14	0.43	0.91	0.16	0.34	0.02	0.2	0	0.27	0.02	0
C10	32.71	8.74	11.74	3.81	2.31	0.35	12.74	0.17	0.04	0.02	6.23	0.63	0.36	1.2	0.1	0.08	0.05	0.01	5.23	0.05	0.74	1.41	0.24	0.04	0.45	0.02	0.11	0.34	0.03	0.61	0.01	0.19	0	0.02	0	0
C11	31.75	14.76	12.24	4.73	4.38	0.5	0.09	0.21	0.05	0.09	0.02	1.78	1.01	2.38	0.34	0.1	0.31	0.03	0	0.18	0.04	1.11	0.61	0.3	0.08	0.4	0.16	1.74	0.04	0.09	0.03	0.41	0.02	0.12	0.13	0
D1	21.8	0.09	24.71	1.95	9.99	0.04	0.23	0	0.19	0.6	0.15	0.02	0.93	0.23	1.07	0.3	0.01	0	0.42	1.05	0.08	0.01	1.84	2.5	0.2	1.4	0.91	0.12	0.48	0.69	1.35	0.7	1	0.91	0.64	0.68
D2	21.43	0.24	22.49	1.9	9.31	0.01	0.29	0.04	0.31	1.36	0.09	0.05	0.83	0.32	1.53	0.48	0	0	0.26	1.53	0.02	0.02	1.93	1.28	0.41	1.49	1.24	0.27	0.48	0.21	0.95	0.81	0.68	0.3	0.78	0.47
D3	19.35	0.24	21.76	2.03	5.21	0	0.06	0.01	0.51	2.95	0.02	0.04	0.88	0.23	4.59	0.88	0.03	0	0.01	1.47	0.01	0	2.01	0.63	0.64	1.74	0.72	0.31	0.74	0.16	1.2	0.98	1.33	1.2	0.58	1.25
D4	19.26	0.2	21.27	1.95	8.52	0.01	0.15	0.01	0.17	3.13	0.04	0.05	1.24	0.27	1.36	2.64	0	0	0.17	1.81	0.03	0	2.2	0.88	0.44	1.38	0.46	0.35	0.39	0.02	2.1	0.78	1.66	0.18	0.75	0.39
D5	16.71	0.2	15.81	1.11	7.05	0.01	0.16	0	0.76	6.56	0.06	0.02	0.87	0.36	5.81	1.63	0.02	0	0.06	3.08	0.03	0	2.06	0.36	0.64	1.51	0.44	0.35	0.86	0.15	1.61	1.05	1.26	1.11	1.1	0.85
D6	17.61	0.15	17.26	1.45	9.27	0.01	0.02	0.01	0.36	6.35	0.08	0.03	0.89	0.47	1.35	1.16	0.02	0.01	0.03	3.29	0	0.01	2.56	0.35	0.47	2.28	0.41	0.31	0.47	0.1	1.8	1.13	1.43	0.77	1.1	0.64
D7	21.45	0.23	22.19	1.75	8.51	0.05	0.41	0.01	0.12	0.72	0.3	0.03	0.86	0.35	0.88	0.39	0	0.01	0.25	3.15	0.02	0.03	1.97	1.49	0.35	1.77	0.39	0.08	0.25	0.34	1.28	1.13	1.31	0.25	0.99	0.61
D9	14.24	0.05	14.57	0.94	5.4	0	10.4	0	0.11	1.04	8.06	0.02	0.76	0.26	0.16	0.32	0	0	2.65	2.54	2.58	0	1.41	1.01	0.72	1.63	1.83	0.13	0.4	2.15	1.3	0.68	1.03	0.26	0.63	0.49
D10	10.65	0.06	10.64	0.6	3.23	0.01	17.24	0.01	0.08	0.8	19.45	0	0.38	0.19	0.03	0.24	0.03	0	2.19	1.54	4.98	0.01	0.84	0.44	0.61	0.76	1.19	0.08	0.16	6.27	1.01	0.39	0.83	0.21	0.54	0.25
D11	20.84	0.1	23.23	1.28	8.57	0	0	0.01	0.14	1.75	0.05	0.02	0.8	0.25	0.16	0.48	0	0	0.08	3.26	0	0	1.86	0.96	0.8	1.82	0.8	0.21	0.35	0	1.31	0.93	0.9	0.94	1.03	1.06

## Sheet: OTUs classification
OTUs	Taxonomy
Otu00001	Bacteria(100);Proteobacteria(100);Alphaproteobacteria(100);SAR11_clade(100);Surface_1(89);unclassified(86);
Otu00002	Bacteria(100);Cyanobacteria(100);Cyanobacteria(100);SubsectionI(100);FamilyI(100);Prochlorococcus(66);
Otu00003	Bacteria(100);Proteobacteria(100);Alphaproteobacteria(100);SAR11_clade(100);Deep_1(94);unclassified(94);
Otu00004	Bacteria(100);Proteobacteria(100);Alphaproteobacteria(100);SAR11_clade(100);unclassified(72);unclassified(72);
Otu00005	Bacteria(100);Proteobacteria(100);Deltaproteobacteria(100);SAR324_clade(Marine_group_B)(100);unclassified(100);unclassified(100);
Otu00006	Bacteria(100);Proteobacteria(100);Alphaproteobacteria(100);Rhodobacterales(100);Rhodobacteraceae(100);unclassified(100);
Otu00007	Bacteria(100);Proteobacteria(100);Gammaproteobacteria(100);Enterobacteriales(100);Enterobacteriaceae(100);unclassified(100);
Otu00008	Bacteria(100);Proteobacteria(100);Alphaproteobacteria(100);Rickettsiales(96);SAR116_clade(96);unclassified(96);
Otu00009	Bacteria(100);Proteobacteria(100);Alphaproteobacteria(100);Rhizobiales(100);unclassified(82);unclassified(82);
Otu00010	Bacteria(100);Proteobacteria(100);Alphaproteobacteria(100);Rhodobacterales(100);Rhodobacteraceae(100);unclassified(92);
Otu00011	Bacteria(100);Proteobacteria(100);Gammaproteobacteria(100);Pseudomonadales(100);Moraxellaceae(100);Acinetobacter(100);
Otu00012	Bacteria(100);Cyanobacteria(100);unclassified(93);unclassified(93);unclassified(93);unclassified(93);
Otu00013	Bacteria(100);Proteobacteria(100);Deltaproteobacteria(100);SAR324_clade(Marine_group_B)(100);unclassified(100);unclassified(100);
Otu00014	Bacteria(100);Proteobacteria(100);Alphaproteobacteria(100);unclassified(73);unclassified(73);unclassified(73);
Otu00015	Bacteria(100);Actinobacteria(100);Actinobacteria(100);Corynebacteriales(53);Mycobacteriaceae(52);Mycobacterium(52);
Otu00016	Bacteria(100);Proteobacteria(100);Alphaproteobacteria(100);Rhodobacterales(100);Rhodobacteraceae(100);unclassified(89);
Otu00017	Bacteria(100);Proteobacteria(100);Alphaproteobacteria(100);Rickettsiales(100);S25-593(100);unclassified(100);
Otu00018	Bacteria(100);Proteobacteria(100);Alphaproteobacteria(100);Rickettsiales(98);SAR116_clade(98);unclassified(98);
Otu00019	Bacteria(100);Proteobacteria(100);Gammaproteobacteria(100);Pseudomonadales(100);Moraxellaceae(100);Acinetobacter(100);
Otu00020	Bacteria(100);Proteobacteria(100);Gammaproteobacteria(100);Oceanospirillales(100);ZD0405(100);unclassified(100);
Otu00021	Bacteria(100);Proteobacteria(100);Gammaproteobacteria(100);Pseudomonadales(100);Pseudomonadaceae(100);Pseudomonas(99);
Otu00022	Bacteria(100);unclassified(100);unclassified(100);unclassified(100);unclassified(100);unclassified(100);
Otu00023	Bacteria(100);Deferribacteres(100);Deferribacteres(100);Deferribacterales(100);SAR406_clade(Marine_group_A)(100);unclassified(100);
Otu00024	Bacteria(100);Proteobacteria(100);Gammaproteobacteria(100);Alteromonadales(100);Alteromonadaceae(100);Alteromonas(99);
Otu00026	Bacteria(100);Proteobacteria(100);Alphaproteobacteria(100);Sphingomonadales(100);Erythrobacteraceae(86);Erythrobacter(83);
Otu00027	Bacteria(100);Actinobacteria(100);Acidimicrobiia(100);Acidimicrobiales(100);Sva0996_marine_group(73);unclassified(73);
Otu00028	Bacteria(100);Proteobacteria(100);Gammaproteobacteria(100);Oceanospirillales(100);Halomonadaceae(100);Halomonas(100);
Otu00030	Bacteria(100);Actinobacteria(98);Acidimicrobiia(96);Acidimicrobiales(96);unclassified(96);unclassified(96);
Otu00031	Bacteria(100);Proteobacteria(100);Alphaproteobacteria(100);Caulobacterales(100);Hyphomonadaceae(100);Henriciella(68);
Otu00032	Bacteria(100);Proteobacteria(100);Gammaproteobacteria(100);Alteromonadales(100);Pseudoalteromonadaceae(99);Pseudoalteromonas(98);
Otu00034	Bacteria(100);Proteobacteria(100);unclassified(100);unclassified(100);unclassified(100);unclassified(100);
Otu00035	Bacteria(100);Proteobacteria(100);Deltaproteobacteria(100);Desulfobacterales(100);Nitrospinaceae(100);Nitrospina(100);
Otu00036	Bacteria(100);Proteobacteria(100);Gammaproteobacteria(94);unclassified(94);unclassified(94);unclassified(94);
Otu00044	Bacteria(100);Proteobacteria(100);Gammaproteobacteria(100);unclassified(100);unclassified(100);unclassified(100);
Otu00045	Bacteria(100);unclassified(86);unclassified(86);unclassified(86);unclassified(86);unclassified(86);
Otu00048	Bacteria(100);Proteobacteria(100);Gammaproteobacteria(100);Oceanospirillales(100);Alcanivoracaceae(100);Alcanivorax(100);
