# Supplementary material for: Community differentiation of bacterioplankton in the epipelagic layer in the South China Sea
Source: Ecol Evol. 2018 Apr 19;8(10):4932–48. doi: 10.1002/ece3.4064 (PMC5980402; doi:10.1002/ece3.4064)
Supplement: Supplementary file 8 [file ECE3-8-4932-s008.xlsx]

## Sheet: abundant tier 3 KO groups
Dataset 2
abundant tier 3 KO groups (exceeding 1% of total genes in at least two samples)
Tier 3 KO group	Transporters	ABC transporters	General function prediction only	Ribosome	DNA repair and recombination proteins	Purine metabolism	Oxidative phosphorylation	Pyrimidine metabolism	Peptidases	Glycine, serine and threonine metabolism	Amino acid related enzymes	Arginine and proline metabolism	Aminoacyl-tRNA biosynthesis	Porphyrin and chlorophyll metabolism	Photosynthesis proteins	Secretion system	Amino sugar and nucleotide sugar metabolism	Function unknown	Ribosome Biogenesis	Chromosome	Photosynthesis	Pyruvate metabolism	Two-component system	Chaperones and folding catalysts	Alanine, aspartate and glutamate metabolism	Carbon fixation pathways in prokaryotes	DNA replication proteins	Glycolysis / Gluconeogenesis	Cysteine and methionine metabolism	Phenylalanine, tyrosine and tryptophan biosynthesis	Propanoate metabolism	Translation proteins	Transcription factors	Butanoate metabolism	Bacterial motility proteins
A1	4.75	2.93	2.9	2.66	2.63	2.39	1.94	1.78	1.61	1.57	1.54	1.52	1.4	1.39	1.37	1.28	1.28	1.22	1.22	1.22	1.17	1.16	1.12	1.11	1.09	1.09	1.07	1.03	1	0.98	0.93	0.9	0.78	0.77	0.57
A2	4.44	2.73	2.81	2.72	2.72	2.5	1.94	1.84	1.68	1.46	1.58	1.54	1.44	1.69	1.76	1.22	1.36	1.21	1.26	1.21	1.5	1.13	1.04	1.15	1.06	1.02	1.07	1.04	0.99	1	0.84	0.98	0.7	0.68	0.5
A3	4.58	2.83	2.83	2.72	2.68	2.46	1.97	1.82	1.65	1.53	1.57	1.54	1.44	1.56	1.6	1.24	1.33	1.2	1.24	1.21	1.36	1.15	1.05	1.13	1.08	1.05	1.08	1.03	1	1	0.89	0.94	0.71	0.72	0.5
A4	4.5	2.78	2.83	2.73	2.7	2.47	1.96	1.83	1.66	1.51	1.57	1.54	1.44	1.6	1.66	1.22	1.34	1.2	1.25	1.21	1.41	1.14	1.04	1.14	1.08	1.05	1.08	1.04	1	1	0.87	0.96	0.7	0.7	0.49
A5	4.37	2.64	2.77	2.72	2.78	2.58	1.9	1.88	1.74	1.31	1.61	1.55	1.44	1.95	2.08	1.18	1.42	1.21	1.3	1.21	1.76	1.08	1	1.17	1.03	0.94	1.07	1.05	0.97	0.99	0.73	1.04	0.69	0.59	0.48
A6	4.39	2.69	2.78	2.73	2.75	2.55	1.93	1.86	1.71	1.38	1.6	1.55	1.44	1.84	1.95	1.19	1.39	1.21	1.28	1.21	1.65	1.1	1.01	1.16	1.05	0.98	1.07	1.05	0.98	1	0.78	1.02	0.68	0.63	0.48
A7	4.37	2.69	2.78	2.76	2.73	2.52	1.96	1.86	1.69	1.45	1.59	1.54	1.45	1.74	1.84	1.2	1.38	1.19	1.27	1.21	1.56	1.12	1.01	1.16	1.06	1.02	1.08	1.04	0.99	1.01	0.83	0.99	0.67	0.67	0.48
A8	4.73	2.88	2.82	2.66	2.68	2.48	1.92	1.81	1.67	1.43	1.57	1.54	1.41	1.7	1.76	1.24	1.34	1.22	1.25	1.2	1.49	1.11	1.05	1.13	1.05	0.99	1.05	1.03	0.97	0.98	0.83	0.97	0.74	0.68	0.52
A9	4.48	2.73	2.79	2.72	2.72	2.52	1.93	1.85	1.69	1.42	1.59	1.54	1.44	1.78	1.87	1.21	1.38	1.2	1.27	1.2	1.58	1.11	1.02	1.15	1.05	0.99	1.07	1.04	0.98	0.99	0.81	1	0.69	0.65	0.49
A10	4.64	2.86	2.86	2.65	2.67	2.45	1.91	1.79	1.65	1.46	1.56	1.52	1.4	1.58	1.62	1.28	1.32	1.25	1.25	1.21	1.37	1.13	1.11	1.13	1.06	1.03	1.06	1.03	0.98	0.98	0.86	0.95	0.76	0.71	0.56
A11	4.41	2.71	2.79	2.73	2.73	2.52	1.95	1.85	1.69	1.44	1.59	1.54	1.44	1.73	1.82	1.22	1.37	1.2	1.27	1.21	1.54	1.12	1.03	1.15	1.06	1.01	1.07	1.04	0.99	1	0.82	0.99	0.69	0.66	0.5
B1	4.79	2.98	2.9	2.69	2.61	2.36	1.99	1.77	1.58	1.66	1.53	1.52	1.42	1.27	1.25	1.28	1.25	1.21	1.19	1.21	1.07	1.19	1.1	1.1	1.11	1.12	1.07	1.02	1.01	0.99	0.98	0.87	0.76	0.8	0.53
B2	4.62	2.88	2.83	2.67	2.69	2.48	1.92	1.82	1.67	1.43	1.57	1.54	1.42	1.64	1.69	1.23	1.34	1.22	1.25	1.21	1.43	1.12	1.08	1.13	1.06	1.02	1.06	1.03	0.98	0.99	0.84	0.96	0.74	0.69	0.55
B3	4.77	2.94	2.85	2.62	2.66	2.45	1.88	1.79	1.66	1.4	1.55	1.53	1.39	1.64	1.67	1.25	1.32	1.24	1.24	1.2	1.42	1.11	1.11	1.12	1.05	1.01	1.04	1.03	0.97	0.97	0.84	0.95	0.77	0.7	0.58
B4	4.57	2.81	2.83	2.7	2.69	2.47	1.93	1.82	1.66	1.47	1.57	1.53	1.42	1.64	1.7	1.23	1.34	1.21	1.25	1.21	1.44	1.13	1.06	1.14	1.06	1.03	1.07	1.04	0.99	0.99	0.85	0.96	0.72	0.7	0.51
B5	4.68	2.83	2.8	2.63	2.71	2.53	1.87	1.83	1.71	1.32	1.58	1.54	1.4	1.88	1.97	1.21	1.38	1.23	1.27	1.19	1.66	1.07	1.03	1.15	1.02	0.94	1.04	1.04	0.96	0.97	0.76	1.01	0.74	0.63	0.51
B6	4.36	2.68	2.77	2.71	2.76	2.57	1.9	1.87	1.73	1.31	1.61	1.55	1.44	1.93	2.06	1.18	1.41	1.21	1.3	1.21	1.74	1.08	1.02	1.17	1.03	0.96	1.06	1.04	0.97	1	0.75	1.04	0.68	0.61	0.5
B7	4.45	2.71	2.79	2.66	2.75	2.57	1.86	1.86	1.73	1.26	1.6	1.54	1.41	1.96	2.07	1.2	1.41	1.24	1.3	1.21	1.75	1.06	1.04	1.16	1.02	0.93	1.05	1.05	0.96	0.98	0.73	1.04	0.71	0.61	0.53
B8	8.51	4.74	3.18	1.63	2.01	1.95	1.44	1.3	1.41	1.31	1.26	1.49	0.98	1.27	0.9	1.61	1.01	1.51	0.93	1.01	0.77	0.98	1.42	0.89	0.94	0.8	0.7	0.94	0.78	0.69	0.88	0.7	1.41	0.84	0.88
B9	4.82	3.03	3.05	2.52	2.54	2.25	1.87	1.67	1.54	1.55	1.47	1.46	1.32	1.13	0.99	1.42	1.18	1.3	1.19	1.22	0.86	1.18	1.36	1.08	1.08	1.16	1.03	1.01	0.98	0.94	1.02	0.83	0.86	0.88	0.79
B10	4.52	2.79	2.84	2.61	2.7	2.51	1.85	1.81	1.69	1.31	1.57	1.53	1.39	1.81	1.88	1.27	1.36	1.28	1.29	1.21	1.59	1.08	1.14	1.15	1.02	0.97	1.04	1.02	0.96	0.97	0.77	1.01	0.76	0.64	0.61
B11	5.09	3.12	2.87	2.52	2.61	2.43	1.84	1.75	1.64	1.37	1.53	1.53	1.35	1.63	1.63	1.29	1.29	1.28	1.23	1.2	1.38	1.09	1.14	1.11	1.03	0.98	1.01	1.01	0.95	0.94	0.82	0.94	0.84	0.69	0.62
C1	4.78	3.03	3	2.66	2.55	2.24	1.99	1.72	1.53	1.74	1.49	1.48	1.39	0.97	0.85	1.31	1.18	1.2	1.15	1.22	0.74	1.24	1.21	1.06	1.14	1.23	1.07	1.02	1.03	0.98	1.1	0.79	0.78	0.93	0.63
C2	4.73	2.97	2.97	2.65	2.58	2.29	1.96	1.73	1.56	1.64	1.5	1.49	1.39	1.15	1.06	1.3	1.22	1.2	1.18	1.21	0.91	1.21	1.2	1.08	1.11	1.18	1.06	1.03	1.01	0.98	1.04	0.83	0.77	0.88	0.64
C3	4.61	2.88	2.95	2.66	2.61	2.33	1.96	1.75	1.59	1.59	1.52	1.49	1.4	1.25	1.19	1.29	1.25	1.2	1.19	1.21	1.03	1.2	1.18	1.1	1.1	1.16	1.06	1.03	1	0.98	1	0.86	0.75	0.85	0.63
C4	5	3.16	3.05	2.56	2.51	2.21	1.91	1.67	1.51	1.66	1.47	1.46	1.35	0.97	0.81	1.33	1.15	1.23	1.14	1.21	0.71	1.22	1.28	1.04	1.11	1.22	1.04	1.01	1	0.96	1.09	0.78	0.84	0.95	0.71
C5	4.67	2.92	3.04	2.58	2.56	2.26	1.9	1.7	1.57	1.56	1.49	1.46	1.36	1.15	1.02	1.33	1.2	1.23	1.18	1.21	0.88	1.2	1.28	1.08	1.09	1.19	1.04	1.02	0.99	0.96	1.03	0.84	0.8	0.89	0.76
C6	4.51	2.81	2.94	2.65	2.64	2.37	1.92	1.77	1.63	1.49	1.53	1.49	1.4	1.4	1.37	1.27	1.28	1.2	1.22	1.21	1.17	1.17	1.19	1.11	1.08	1.13	1.05	1.04	0.99	0.98	0.95	0.9	0.74	0.81	0.66
C7	4.87	3.03	3.02	2.56	2.54	2.25	1.91	1.69	1.55	1.58	1.48	1.46	1.35	1.12	0.98	1.36	1.19	1.23	1.17	1.21	0.85	1.2	1.29	1.07	1.1	1.18	1.03	1.03	0.99	0.95	1.03	0.83	0.82	0.89	0.76
C8	6.48	3.88	3.23	2.02	2.34	2.04	1.56	1.46	1.49	1.29	1.33	1.42	1.1	0.91	0.57	1.51	1.06	1.46	1.08	1.14	0.5	1.12	1.63	0.95	1.02	1.06	0.87	1.04	0.91	0.8	0.98	0.71	1.22	0.96	1.08
C9	4.94	3.12	3.05	2.5	2.52	2.23	1.85	1.66	1.54	1.53	1.46	1.43	1.31	1.1	0.97	1.44	1.18	1.32	1.19	1.22	0.84	1.18	1.39	1.08	1.08	1.16	1.02	1.01	0.98	0.93	1.01	0.83	0.89	0.89	0.82
C10	4.86	3.1	3.04	2.6	2.52	2.23	1.94	1.68	1.51	1.69	1.47	1.44	1.35	0.94	0.82	1.42	1.17	1.28	1.18	1.23	0.71	1.22	1.33	1.09	1.12	1.22	1.06	1	1.02	0.96	1.08	0.8	0.85	0.91	0.71
C11	4.73	2.97	3.01	2.61	2.56	2.26	1.94	1.7	1.56	1.62	1.49	1.46	1.37	1.11	0.98	1.33	1.19	1.2	1.18	1.21	0.85	1.22	1.26	1.08	1.11	1.21	1.04	1.03	1	0.96	1.05	0.83	0.78	0.9	0.73
D1	4.89	3.09	3.17	2.46	2.46	2.11	1.87	1.6	1.51	1.63	1.42	1.41	1.3	0.73	0.46	1.48	1.08	1.27	1.15	1.23	0.42	1.26	1.52	1.04	1.12	1.3	1	1.02	0.99	0.93	1.14	0.75	0.88	1.01	1.06
D2	4.98	3.15	3.18	2.44	2.45	2.1	1.85	1.59	1.51	1.59	1.42	1.41	1.29	0.74	0.46	1.46	1.08	1.27	1.14	1.22	0.42	1.25	1.52	1.03	1.12	1.3	1	1.03	0.98	0.92	1.13	0.74	0.9	1.01	1.06
D3	5.47	3.4	3.17	2.36	2.45	2.09	1.8	1.58	1.5	1.56	1.4	1.43	1.25	0.73	0.44	1.41	1.08	1.31	1.11	1.2	0.4	1.24	1.49	0.99	1.11	1.23	0.98	1.05	0.98	0.9	1.11	0.71	0.98	1.01	0.95
D4	5.01	3.2	3.17	2.42	2.45	2.11	1.85	1.6	1.52	1.56	1.42	1.41	1.28	0.74	0.45	1.46	1.07	1.29	1.15	1.24	0.41	1.24	1.54	1.03	1.11	1.29	1	1.02	0.98	0.92	1.12	0.75	0.92	0.99	1.09
D5	5.58	3.48	3.2	2.29	2.46	2.1	1.72	1.57	1.51	1.44	1.39	1.42	1.22	0.73	0.42	1.41	1.08	1.35	1.14	1.21	0.39	1.22	1.56	0.99	1.1	1.21	0.96	1.06	0.97	0.88	1.06	0.72	1.04	0.99	1.05
D6	5.05	3.21	3.21	2.37	2.45	2.11	1.81	1.59	1.53	1.49	1.42	1.4	1.26	0.75	0.44	1.46	1.07	1.31	1.16	1.24	0.4	1.23	1.58	1.03	1.1	1.28	0.98	1.02	0.96	0.91	1.09	0.75	0.95	0.99	1.14
D7	4.82	3.05	3.18	2.46	2.47	2.11	1.88	1.6	1.52	1.59	1.43	1.41	1.3	0.74	0.46	1.47	1.08	1.28	1.16	1.23	0.42	1.25	1.52	1.04	1.12	1.31	1	1.03	0.98	0.93	1.12	0.76	0.88	1	1.08
D9	4.98	3.17	3.25	2.29	2.41	2.07	1.75	1.53	1.49	1.47	1.39	1.35	1.2	0.75	0.42	1.63	1.04	1.44	1.19	1.25	0.38	1.2	1.72	1.05	1.07	1.26	0.97	0.99	0.95	0.88	1.09	0.77	1.03	1	1.24
D10	5.19	3.33	3.31	2.17	2.37	2.03	1.65	1.47	1.45	1.4	1.35	1.32	1.13	0.73	0.4	1.77	1.02	1.59	1.22	1.26	0.36	1.16	1.86	1.06	1.04	1.22	0.94	0.96	0.93	0.85	1.06	0.77	1.16	0.99	1.29
D11	4.75	3.03	3.16	2.46	2.46	2.12	1.88	1.6	1.51	1.6	1.43	1.4	1.3	0.74	0.46	1.5	1.07	1.28	1.16	1.25	0.42	1.25	1.54	1.05	1.12	1.31	1.01	1.01	0.98	0.93	1.14	0.76	0.88	1.01	1.1
Tier 1 KO group	Environmental Information Processing	Environmental Information Processing	Unclassified	Genetic Information Processing	Genetic Information Processing	Metabolism	Metabolism	Metabolism	Metabolism	Metabolism	Metabolism	Metabolism	Genetic Information Processing	Metabolism	Metabolism	Environmental Information Processing	Metabolism	Unclassified	Genetic Information Processing	Genetic Information Processing	Metabolism	Metabolism	Environmental Information Processing	Genetic Information Processing	Metabolism	Metabolism	Genetic Information Processing	Metabolism	Metabolism	Metabolism	Metabolism	Unclassified	Genetic Information Processing	Metabolism	Cellular Processes
Tier 2 KO group	Membrane Transport	Membrane Transport	Poorly Characterized	Translation	Replication and Repair	Nucleotide Metabolism	Energy Metabolism	Nucleotide Metabolism	Enzyme Families	Amino Acid Metabolism	Amino Acid Metabolism	Amino Acid Metabolism	Translation	Metabolism of Cofactors and Vitamins	Energy Metabolism	Membrane Transport	Carbohydrate Metabolism	Poorly Characterized	Translation	Replication and Repair	Energy Metabolism	Carbohydrate Metabolism	Signal Transduction	Folding, Sorting and Degradation	Amino Acid Metabolism	Energy Metabolism	Replication and Repair	Carbohydrate Metabolism	Amino Acid Metabolism	Amino Acid Metabolism	Carbohydrate Metabolism	Genetic Information Processing	Transcription	Carbohydrate Metabolism	Cell Motility
